# Supplementary material for: Mechanical properties of emulsified recycled cement-stabilized macadam based on step-by-step filling gradation design
Source: PLoS One. 2022 May 11;17(5):e0268105. doi: 10.1371/journal.pone.0268105 (PMC9094568; doi:10.1371/journal.pone.0268105)
Supplement: S1 File — (XLSX) [file pone.0268105.s001.xlsx]

## Sheet: Sheet1
Age 90d	Specimen no.	1	2	3	4	5	6	7	8	9	10	11	12
Emulsified asphalt content 0%	Failure load P/N	3123	2899	2997	3052	3115	3025	3187	2869	2756	2878	2985	3114
	Span L/mm	380	380	380	380	380	380	380	380	380	380	380	380
	Width b/mm	100	100	100	100	100	100	100	100	100	100	100	100
	Height h/mm	100	100	100	100	100	100	100	100	100	100	100	100
		1.18674	1.10162	1.13886	1.15976	1.1837	1.1495	1.21106	1.09022	1.04728	1.09364	1.1343	1.18332
	Mean square deviation	0.0488339	0.0488339	0.0488339	0.0488339	0.0488339	0.0488339	0.0488339	0.0488339	0.0488339	0.0488339	0.0488339	0.0488339
	Average	1.14	1.14	1.14	1.14	1.14	1.14	1.14	1.14	1.14	1.14	1.14	1.14
	X-average	0.04674	-0.03838	-0.00114	0.01976	0.0437	0.0095	0.07106	-0.04978	-0.09272	-0.04636	-0.0057	0.04332
	Abnormality	-0.0997618	-0.184882	-0.147642	-0.126742	-0.102802	-0.137002	-0.0754418	-0.196282	-0.239222	-0.192862	-0.152202	-0.103182
	Standard value Rs0.95	1.05967
	Coefficient of variation	0.0428368
Emulsified asphalt content 1%	Specimen no.	1	2	3	4	5	6	7	8	9	10	11	12
	Failure load P/N	3062	2998	2875	3021	3116	3005	2887	2932	2698	2874	2779	2931
	Span L/mm	380	380	380	380	380	380	380	380	380	380	380	380
	Width b/mm	100	100	100	100	100	100	100	100	100	100	100	100
	Height h/mm	100	100	100	100	100	100	100	100	100	100	100	100
		1.16356	1.13924	1.0925	1.14798	1.18408	1.1419	1.09706	1.11416	1.02524	1.09212	1.05602	1.11378
	Mean square deviation	0.0451317	0.0451317	0.0451317	0.0451317	0.0451317	0.0451317	0.0451317	0.0451317	0.0451317	0.0451317	0.0451317	0.0451317
	Average	1.11397	1.11397	1.11397	1.11397	1.11397	1.11397	1.11397	1.11397	1.11397	1.11397	1.11397	1.11397
	X-average	0.04959	0.02527	-0.02147	0.03401	0.07011	0.02793	-0.01691	0.00019	-0.08873	-0.02185	-0.05795	-0.00019
	Abnormality	-0.085805	-0.110125	-0.156865	-0.101385	-0.065285	-0.107465	-0.152305	-0.135205	-0.224125	-0.157245	-0.193345	-0.135585
	Standard value Rs0.95	1.03973
	Coefficient of variation	0.0405143
Emulsified asphalt content 2%	Specimen no.	1	2	3	4	5	6	7	8	9	10	11	12
	Failure load P/N	3175	2987	2968	3172	3225	3054	2895	2933	2558	3078	2789	2966
	Span L/mm	380	380	380	380	380	380	380	380	380	380	380	380
	Width b/mm	100	100	100	100	100	100	100	100	100	100	100	100
	Height h/mm	100	100	100	100	100	100	100	100	100	100	100	100
		1.2065	1.13506	1.12784	1.20536	1.2255	1.16052	1.1001	1.11454	0.97204	1.16964	1.05982	1.12708
	Mean square deviation	0.0700918	0.0700918	0.0700918	0.0700918	0.0700918	0.0700918	0.0700918	0.0700918	0.0700918	0.0700918	0.0700918	0.0700918
	Average	1.13367	1.13367	1.13367	1.13367	1.13367	1.13367	1.13367	1.13367	1.13367	1.13367	1.13367	1.13367
	X-average	0.0728333	0.00139333	-0.00582667	0.0716933	0.0918333	0.0268533	-0.0335667	-0.0191267	-0.161627	0.0359733	-0.0738467	-0.00658667
	Abnormality	-0.137442	-0.208882	-0.216102	-0.138582	-0.118442	-0.183422	-0.243842	-0.229402	-0.371902	-0.174302	-0.284122	-0.216862
	Standard value Rs0.95	1.01837
	Coefficient of variation	0.0618275
Emulsified asphalt content 4%	Specimen no.	1	2	3	4	5	6	7	8	9	10	11	12
	Failure load P/N	2677	2654	2752	2656	2577	2814	2733	2757	2698	2554	2637	2687
	Span L/mm	380	380	380	380	380	380	380	380	380	380	380	380
	Width b/mm	100	100	100	100	100	100	100	100	100	100	100	100
	Height h/mm	100	100	100	100	100	100	100	100	100	100	100	100
		1.01726	1.00852	1.04576	1.00928	0.97926	1.06932	1.03854	1.04766	1.02524	0.97052	1.00206	1.02106
	Mean square deviation	0.0284684	0.0284684	0.0284684	0.0284684	0.0284684	0.0284684	0.0284684	0.0284684	0.0284684	0.0284684	0.0284684	0.0284684
	Average	1.01954	1.01954	1.01954	1.01954	1.01954	1.01954	1.01954	1.01954	1.01954	1.01954	1.01954	1.01954
	X-average	-0.00228	-0.01102	0.02622	-0.01026	-0.04028	0.04978	0.019	0.02812	0.0057	-0.04902	-0.01748	0.00152
	Abnormality	-0.0876853	-0.0964253	-0.0591853	-0.0956653	-0.125685	-0.0356253	-0.0664053	-0.0572853	-0.0797053	-0.134425	-0.102885	-0.0838853
	Standard value Rs0.95	0.972709
	Coefficient of variation	0.0279228
Emulsified asphalt content 6%	Specimen no.	1	2	3	4	5	6	7	8	9	10	11	12
	Failure load P/N	2554	2635	2574	2566	2432	2688	2709	2534	2785	2844	2652	2741
	Span L/mm	380	380	380	380	380	380	380	380	380	380	380	380
	Width b/mm	100	100	100	100	100	100	100	100	100	100	100	100
	Height h/mm	100	100	100	100	100	100	100	100	100	100	100	100
		0.97052	1.0013	0.97812	0.97508	0.92416	1.02144	1.02942	0.96292	1.0583	1.08072	1.00776	1.04158
	Mean square deviation	0.0446263	0.0446263	0.0446263	0.0446263	0.0446263	0.0446263	0.0446263	0.0446263	0.0446263	0.0446263	0.0446263	0.0446263
	Average	1.00428	1.00428	1.00428	1.00428	1.00428	1.00428	1.00428	1.00428	1.00428	1.00428	1.00428	1.00428
	X-average	-0.0337567	-0.00297667	-0.0261567	-0.0291967	-0.0801167	0.0171633	0.0251433	-0.0413567	0.0540233	0.0764433	0.00348333	0.0373033
	Abnormality	-0.167636	-0.136856	-0.160036	-0.163076	-0.213996	-0.116716	-0.108736	-0.175236	-0.0798556	-0.0574356	-0.130396	-0.0965756
	Standard value Rs0.95	0.930866
	Coefficient of variation	0.0444363
