# Supplementary material for: Mechanical properties of emulsified recycled cement-stabilized macadam based on step-by-step filling gradation design
Source: PLoS One. 2022 May 11;17(5):e0268105. doi: 10.1371/journal.pone.0268105 (PMC9094568; doi:10.1371/journal.pone.0268105)
Supplement: S2 File — (XLSX) [file pone.0268105.s002.xlsx]

## Sheet: Sheet1
ID-7d	Mass/g	Volume/m3	wave velocitym/s	Density kg/m3	Dynamic elastic modulus/MPA		ID 28d	Mass/g	Volume/m3	wave velocitym/s	Density kg/m3	Dynamic elastic modulus/MPA		ID 60d	Mass/g	Volume/m3	wave velocitym/s	Density kg/m3	Dynamic elastic modulus/MPA		ID 90d	Mass/g	Volume/m3	wave velocitym/s	Density kg/m3	Dynamic elastic modulus/MPA
0%-1-7d	9186	0.004	2854	2296.5	15588.1		0%-1	9165	0.004	2959	2291.25	16717.9		0%-1	9152	0.004	2978	2288	16909.2		0%-1	9148	0.004	2982	2287	16947.3
0%-2-7d	9233	0.004	2844	2308.25	15558.2		0%-2	9213	0.004	2865	2303.25	15754.7		0%-2	9199	0.004	2904	2299.75	16161.9		0%-2	9189	0.004	2922	2297.25	16345.1
0%-3-7d	9069	0.004	2810	2267.25	14918.7		0%-3	9058	0.004	2877	2264.5	15619.6		0%-3	9048	0.004	2893	2262	15776.4		0%-3	9042	0.004	2908	2260.5	15929.9
0%-4-7d	9364	0.004	2788	2341	15163.7		0%-4	9354	0.004	2856	2338.5	15895.4		0%-4	9352	0.004	2876	2338	16115.4		0%-4	9348	0.004	2906	2337	16446.3
0%-5-7d	9456	0.004	2714	2364	14510.6		0%-5	9425	0.004	2789	2356.25	15273.4		0%-5	9389	0.004	2778	2347.25	15095.3		0%-5	9356	0.004	2805	2339	15336.1
0%-6-7d	9214	0.004	2774	2303.5	14771.3	14979.5	0%-6	9158	0.004	2820	2289.5	15172.5	15607.7	0%-6	9156	0.004	2865	2289	15657.2	15820.1	0%-6	9147	0.004	2869	2286.75	15685.5	15957.5
0%-7-7d	9211	0.004	2812	2302.75	15173.9		0%-7	9136	0.004	2865	2284	15623		0%-7	9126	0.004	2879	2281.5	15758.8		0%-7	9118	0.004	2889	2279.5	15854.5
0%-8-7d	9158	0.004	2816	2289.5	15129.5		0%-8	9152	0.004	2856	2288	15552.2		0%-8	9150	0.004	2896	2287.5	15987.4		0%-8	9176	0.004	2906	2294	16143.7
0%-9-7d	9214	0.004	2811	2303.5	15168		0%-9	9201	0.004	2844	2300.25	15504.3		0%-9	9188	0.004	2869	2297	15755.8		0%-9	9168	0.004	2876	2292	15798.3
0%-10-7d	9168	0.004	2876	2292	15798.3		0%-10	9099	0.004	2908	2274.75	16030.3		0%-10	9089	0.004	2874	2272.25	15640.4		0%-10	9087	0.004	2889	2271.75	15800.6
0%-11-7d	9214	0.004	2687	2303.5	13859.3		0%-11	9168	0.004	2789	2292	14857		0%-11	9162	0.004	2847	2290.5	15471.2		0%-11	9152	0.004	2856	2288	15552.2
0%-12-7d	9117	0.004	2726	2279.25	14114.4		0%-12	9075	0.004	2844	2268.75	15292		0%-12	9071	0.004	2865	2267.75	15511.8		0%-12	9063	0.004	2879	2265.75	15650
ID 7D	Mass/g	Volume/m3	wave velocitym/s	Density kg/m3	Dynamic elastic modulus/MPA		ID 28d	Mass/g	Volume/m3	wave velocitym/s	Density kg/m3	Dynamic elastic modulus/MPA		ID 60d	Mass/g	Volume/m3	wave velocitym/s	Density kg/m3	Dynamic elastic modulus/MPA		ID 90d	Mass/g	Volume/m3	wave velocitym/s	Density kg/m3	Dynamic elastic modulus/MPA
1%-1-7d	9068	0.004	2832	2267	15151.5		1%-1	9042	0.004	2839	2260.5	15182.9		1%-1	9038	0.004	2832	2259.5	15101.4		1%-1	9028	0.004	2856	2257	15341.5
1%-2-7d	9154	0.004	2812	2288.5	15080		1%-2	9038	0.004	2812	2259.5	14888.9		1%-2	9036	0.004	2808	2259	14843.3		1%-2	9030	0.004	2819	2257.5	14949.8
1%-3-7d	9126	0.004	2856	2281.5	15508		1%-3	9112	0.004	2882	2278	15767.4		1%-3	9089	0.004	2889	2272.25	15804.1		1%-3	9077	0.004	2908	2269.25	15991.5
1%-4-7d	9358	0.004	2762	2339.5	14872.7		1%-4	9277	0.004	2798	2319.25	15130.8		1%-4	9189	0.004	2802	2297.25	15030.1		1%-4	9185	0.004	2871	2296.25	15772.6
1%-5-7d	9236	0.004	2758	2309	14636.3		1%-5	9189	0.004	2808	2297.25	15094.6		1%-5	9182	0.004	2816	2295.5	15169.1		1%-5	9175	0.004	2834	2293.75	15352
1%-6-7d	9155	0.004	2776	2288.75	14697.9	14617.2	1%-6	9124	0.004	2778	2281	14669.3	14795.9	1%-6	9108	0.004	2807	2277	14950.9	15046.4	1%-6	9096	0.004	2856	2274	15457	15348.1
1%-7-7d	9164	0.004	2808	2291	15053.5		1%-7	9123	0.004	2826	2280.75	15178.9		1%-7	9099	0.004	2754	2274.75	14377.4		1%-7	9095	0.004	2801	2273.75	14865.8
1%-8-7d	9168	0.004	2712	2292	14047.9		1%-8	9132	0.004	2755	2283	14440		1%-8	9112	0.004	2854	2278	15462.5		1%-8	9108	0.004	2863	2277	15553.4
1%-9-7d	9163	0.004	2776	2290.75	14710.8		1%-9	9152	0.004	2765	2288	14576.9		1%-9	9150	0.004	2841	2287.5	15385.9		1%-9	9142	0.004	2851	2285.5	15480.8
1%-10-7d	9224	0.004	2756	2306	14596.1		1%-10	9114	0.004	2788	2278.5	14758.9		1%-10	9110	0.004	2808	2277.5	14964.8		1%-10	9099	0.004	2806	2274.75	14925.5
1%-11-7d	9099	0.004	2689	2274.75	13706.7		1%-11	9058	0.004	2708	2264.5	13838.5		1%-11	9048	0.004	2863	2262	15450.9		1%-11	9032	0.004	2872	2258	15520.7
1%-12-7d	9108	0.004	2652	2277	13345.3		1%-12	9092	0.004	2721	2273	14024.1		1%-12	9087	0.004	2721	2271.75	14016.4		1%-12	9085	0.004	2812	2271.25	14966.3
ID 7 d	Mass/g	Volume/m3	Wave velocity/(m/s)	Density/(kg/m3)	Dynamic elastic modulus/MPa		ID 28 d	Mass/g	Volume/m3	Wave velocity/(m/s)	Density/(kg/m3)	Dynamic elastic modulus/MPa		ID 60 d	Mass/g	Volume/m3	Wave velocity/(m/s)	Density/(kg/m3)	Dynamic elastic modulus/MPa		ID 90 d	Mass/g	Volume/m3	Wave velocity/(m/s)	Density/(kg/m3)	Dynamic elastic modulus/MPa
2%-1	9132	0.004	2732	2283	14199.9		2%-1	9125	0.004	2738	2281.25	14251.4		2%-1	9120	0.004	2732	2280	14181.3		2%-1	9112	0.004	2758	2278	14439.8
2%-2	9158	0.004	2763	2289.5	14565.4		2%-2	9123	0.004	2802	2280.75	14922.2		2%-2	9112	0.004	2828	2278	15182.1		2%-2	9102	0.004	2836	2275.5	15251.3
2%-3	9126	0.004	2801	2281.5	14916.4		2%-3	9120	0.004	2821	2280	15120.3		2%-3	9096	0.004	2863	2274	15532.9		2%-3	9088	0.004	2878	2272	15682.3
2%-4	9157	0.004	2823	2289.25	15203.1		2%-4	9142	0.004	2836	2285.5	15318.4		2%-4	9103	0.004	2809	2275.75	14964		2%-4	9100	0.004	2832	2275	15205
2%-5	9224	0.004	2765	2306	14691.6		2%-5	9158	0.004	2782	2289.5	14766.4		2%-5	9122	0.004	2836	2280.5	15284.8		2%-5	9117	0.004	2863	2279.25	15568.7
2%-6	9096	0.004	2749	2274	14320.5	14176.6	2%-6	9095	0.004	2763	2273.75	14465.2	14376.3	2%-6	9054	0.004	2831	2263.5	15117.5	14690.1	2%-6	9048	0.004	2836	2262	15160.9	14910.6
2%-7	9136	0.004	2689	2284	13762.5		2%-7	9122	0.004	2708	2280.5	13936.3		2%-7	9108	0.004	2756	2277	14412.5		2%-7	9089	0.004	2808	2272.25	14930.3
2%-8	9185	0.004	2741	2296.25	14376.6		2%-8	9154	0.004	2756	2288.5	14485.3		2%-8	9132	0.004	2731	2283	14189.5		2%-8	9122	0.004	2796	2280.5	14856.7
2%-9	9072	0.004	2648	2268	13252.5		2%-9	9054	0.004	2702	2263.5	13771.1		2%-9	9022	0.004	2728	2255.5	13987.8		2%-9	9017	0.004	2784	2254.25	14559.9
2%-10	9136	0.004	2687	2284	13742		2%-10	9110	0.004	2733	2277.5	14176.1		2%-10	9089	0.004	2709	2272.25	13896.1		2%-10	9087	0.004	2708	2271.75	13882.8
2%-11	9158	0.004	2695	2289.5	13857.2		2%-11	9133	0.004	2701	2283.25	13881		2%-11	9121	0.004	2856	2280.25	15499.5		2%-11	9118	0.004	2833	2279.5	15245.8
2%-12	9126	0.004	2638	2281.5	13230.9		2%-12	9112	0.004	2659	2278	13421.7		2%-12	9098	0.004	2721	2274.5	14033.4		2%-12	9089	0.004	2733	2272.25	14143.4
ID 7 d	Mass/g	Volume/m3	Wave velocity/(m/s)	Density/(kg/m3)	Dynamic elastic modulus/MPa		ID 28 d	Mass/g	Volume/m3	Wave velocity/(m/s)	Density/(kg/m3)	Dynamic elastic modulus/MPa		ID 60 d	Mass/g	Volume/m3	Wave velocity/(m/s)	Density/(kg/m3)	Dynamic elastic modulus/MPa		ID 90 d	Mass/g	Volume/m3	Wave velocity/(m/s)	Density/(kg/m3)	Dynamic elastic modulus/MPa
4%-1	9112	0.004	2628	2278	13110.6		4%-1	9089	0.004	2632	2272.25	13117.4		4%-1	9079	0.004	2658	2269.75	13363.1		4%-1	9072	0.004	2668	2268	13453.4
4%-2	9223	0.004	2639	2305.75	13381.6		4%-2	9189	0.004	2658	2297.25	13525		4%-2	9182	0.004	2687	2295.5	13811.2		4%-2	9178	0.004	2708	2294.5	14021.8
4%-3	9109	0.004	2598	2277.25	12808.8		4%-3	9100	0.004	2636	2275	13173.2		4%-3	9098	0.004	2648	2274.5	13290.5		4%-3	9098	0.004	2684	2274.5	13654.3
4%-4	9154	0.004	2677	2288.5	13666.8		4%-4	9132	0.004	2679	2283	13654.3		4%-4	9128	0.004	2698	2282	13842.6		4%-4	9126	0.004	2702	2281.5	13880.6
4%-5	9232	0.004	2621	2308	13212.6		4%-5	9199	0.004	2609	2299.75	13045.1		4%-5	9187	0.004	2712	2296.75	14077.1		4%-5	9185	0.004	2711	2296.25	14063.6
4%-6	9177	0.004	2663	2294.25	13558.2	13443.1	4%-6	9176	0.004	2704	2294	13977.4	13825.5	4%-6	9172	0.004	2726	2293	14199.5	14001	4%-6	9170	0.004	2736	2292.5	14300.8	14090.7
4%-7	9126	0.004	2697	2281.5	13829.3		4%-7	9102	0.004	2706	2275.5	13885.2		4%-7	9078	0.004	2726	2269.5	14054		4%-7	9078	0.004	2721	2269.5	14002.5
4%-8	9125	0.004	2632	2281.25	13169.3		4%-8	9123	0.004	2766	2280.75	14541.2		4%-8	9122	0.004	2756	2280.5	14434.7		4%-8	9122	0.004	2769	2280.5	14571.2
4%-9	9231	0.004	2587	2307.75	12870.6		4%-9	9123	0.004	2689	2280.75	13742.9		4%-9	9121	0.004	2732	2280.25	14182.8		4%-9	9116	0.004	2735	2279	14206.2
4%-10	9214	0.004	2639	2303.5	13368.6		4%-10	9108	0.004	2732	2277	14162.6		4%-10	9087	0.004	2738	2271.75	14192.1		4%-10	9087	0.004	2708	2271.75	13882.8
4%-11	9122	0.004	2732	2280.5	14184.4		4%-11	9109	0.004	2758	2277.25	14435		4%-11	9088	0.004	2769	2272	14516.9		4%-11	9085	0.004	2772	2271.25	14543.5
4%-12	9178	0.004	2721	2294.5	14156.8		4%-12	9169	0.004	2769	2292.25	14646.3		4%-12	9154	0.004	2714	2288.5	14047.2		4%-12	9148	0.004	2759	2287	14507.4
ID 7 d	Mass/g	Volume/m3	Wave velocity/(m/s)	Density/(kg/m3)	Dynamic elastic modulus/MPa		ID 28 d	Mass/g	Volume/m3	Wave velocity/(m/s)	Density/(kg/m3)	Dynamic elastic modulus/MPa		ID 60 d	Mass/g	Volume/m3	Wave velocity/(m/s)	Density/(kg/m3)	Dynamic elastic modulus/MPa		ID 90 d	Mass/g	Volume/m3	Wave velocity/(m/s)	Density/(kg/m3)	Dynamic elastic modulus/MPa
6%-1	9128	0.004	2631	2282	13163.6		6%-1	9112	0.004	2638	2278	13210.6		6%-1	9102	0.004	2654	2275.5	13356.6		6%-1	9096	0.004	2682	2274	13631
6%-2	9205	0.004	2589	2301.25	12854.2		6%-2	9189	0.004	2652	2297.25	13464		6%-2	9187	0.004	2708	2296.75	14035.6		6%-2	9186	0.004	2712	2296.5	14075.5
6%-3	9139	0.004	2641	2284.75	13279.9		6%-3	9125	0.004	2684	2281.25	13694.8		6%-3	9122	0.004	2689	2280.5	13741.4		6%-3	9121	0.004	2763	2280.25	14506.5
6%-4	9226	0.004	2589	2306.5	12883.6		6%-4	9187	0.004	2578	2296.75	12720.3		6%-4	9182	0.004	2641	2295.5	13342.4		6%-4	9180	0.004	2793	2295	14919.1
6%-5	9214	0.004	2563	2303.5	12609.7		6%-5	9201	0.004	2636	2300.25	13319.4		6%-5	9178	0.004	2674	2294.5	13671.9		6%-5	9176	0.004	2686	2294	13791.9
6%-6	9218	0.004	2574	2304.5	12723.7	12814.6	6%-6	9198	0.004	2622	2299.5	13174	13185.5	6%-6	9189	0.004	2652	2297.25	13464	13479.3	6%-6	9186	0.004	2689	2296.5	13837.8	13795.9
6%-7	9198	0.004	2632	2299.5	13274.7		6%-7	9187	0.004	2636	2296.75	13299.1		6%-7	9183	0.004	2651	2295.75	13445.1		6%-7	9179	0.004	2653	2294.75	13459.5
6%-8	9136	0.004	2622	2284	13085.2		6%-8	9129	0.004	2641	2282.25	13265.3		6%-8	9122	0.004	2696	2280.5	13813		6%-8	9120	0.004	2688	2280	13728.1
6%-9	9188	0.004	2563	2297	12574.1		6%-9	9187	0.004	2589	2296.75	12829.1		6%-9	9185	0.004	2631	2296.25	13245.8		6%-9	9183	0.004	2636	2295.75	13293.3
6%-10	9136	0.004	2589	2284	12757.9		6%-10	9122	0.004	2588	2280.5	12728.5		6%-10	9116	0.004	2632	2279	13156.3		6%-10	9112	0.004	2651	2278	13341.1
6%-11	9198	0.004	2541	2299.5	12372.6		6%-11	9187	0.004	2631	2296.75	13248.7		6%-11	9185	0.004	2622	2296.25	13155.4		6%-11	9184	0.004	2652	2296	13456.7
6%-12	9211	0.004	2521	2302.75	12195.8		6%-12	9189	0.004	2633	2297.25	13271.8		6%-12	9183	0.004	2639	2295.75	13323.6		6%-12	9179	0.004	2658	2294.75	13510.3
